# Supplementary material for: Minimum error correction-based haplotype assembly: Considerations for long read data
Source: PLoS One. 2020 Jun 12;15(6):e0234470. doi: 10.1371/journal.pone.0234470 (PMC7292361; doi:10.1371/journal.pone.0234470)
Supplement: S1 Appendix — A: Properties of extended hamming distance. B: Proof of Theorem 1. C: Properties of MEC. D: Extension to polyploid genomes. (ZIP) [file pone.0234470.s003.zip]

Archive with 2 entries (2 files):
- S1_Appendix.pdf
- S1_Appendix.tex
