# Supplementary material for: Minimum error correction-based haplotype assembly: Considerations for long read data
Source: PLoS One. 2020 Jun 12;15(6):e0234470. doi: 10.1371/journal.pone.0234470 (PMC7292361; doi:10.1371/journal.pone.0234470)
Supplement: S1 Appendix — A: Properties of extended hamming distance. B: Proof of Theorem 1. C: Properties of MEC. D: Extension to polyploid genomes. (ZIP) [file pone.0234470.s003.zip › S1_Appendix.tex]

\documentclass{article}[14pt,a4paper]
%\documentclass[12pt,oneside]{article}
\usepackage{hyperref}
%\usepackage{ulem}

\usepackage[normalem]{ulem}


\renewcommand{\figurename}{Fig.}

\usepackage{amsthm,amsmath,amssymb}
\usepackage[left=2.5cm, right=3cm, top=2cm]{geometry}
\usepackage{graphicx}
\usepackage{url}
\usepackage{color}
\usepackage{caption}
\usepackage{graphicx}		
\usepackage{subcaption}

\title{S1 Appendix ``Minimum error correction-based haplotype assembly: considerations for long read data"} 

\author{}
\date{}


    
\begin{document}

%\maketitle
%%%%%%%%%%%%%%%%%%%%%  Appendices     %%%%%%%%%%%%%%%%%%
%%%%%%%%%%%%%%%%%%%%%%%%%%%%%%%%%%%%%%%%%%%%%%%%%%%

%\appendix
%\addcontentsline{toc}{section}{Appendices}
\renewcommand{\thesection}{\Alph{section}}
\setcounter{section}{0}
\numberwithin{equation}{section}


\section{Properties of extended hamming distance}
The EHD function $D(\cdot,\cdot)$  is defined as  \begin{equation}
\text{D}: \{0,1,-1\}^l \times \{0,1,-1\}^l \rightarrow \mathbb{R}^+\cup \{0\},D(\boldsymbol a,\boldsymbol b) =\sum_{j=1}^{l} d(\boldsymbol a(j),\boldsymbol b(j)),
\end{equation}
where
\begin{equation}
\text{d}: \{0,1,-1\} \times \{0,1,-1\} \rightarrow \{0,1\}, \quad  d(a,b)=  \left\{\begin{array}{l}
1, \text{ if } a\neq0\text{ \& }b\neq0\text{ \& }a\neq b\\
0, \text{ otherwise.} \end{array}\right.
\end{equation}
This function is a distance if the following four conditions are satisfied:
%Not that  this function is different from the generalized hamming distance introduced in other works \cite{bookstein, kulyukin}.


\begin{equation}
\begin{array}{l}
\text{1. }D(\boldsymbol a,\boldsymbol b)\geq 0\\
\text{2. }\boldsymbol a=\boldsymbol b\Leftrightarrow  D(\boldsymbol a,\boldsymbol b)=0\\
\text{3. }D(\boldsymbol a,\boldsymbol b)=D(\boldsymbol b,\boldsymbol a) \text{ (Symmtery)} \\
\text{4. }D(\boldsymbol a,\boldsymbol c) \leq D(\boldsymbol a,\boldsymbol b) +D(\boldsymbol b,\boldsymbol c) \text{ (Triangle inequality)}\\
\end{array}		
\end{equation}
However, we show that this is not always the case and the EHD is an improper distance metric.

\quad
\begin{enumerate}
	\item The first condition is always true due to the definition of EHD which is a summation over a series of $\{0,1\}$ and therefore is always nonnegative.
	\item When $\boldsymbol a=\boldsymbol b$, then for all $j$, $d(\boldsymbol a(j),\boldsymbol b(j))=0$, which leads to the RHS result. However, the reverse is not always true. As an instance, for $\boldsymbol a =[0 1 0]$ and $ \boldsymbol b =[-1 1 0]$, we have $D(\boldsymbol a,\boldsymbol b)=0$, while $\boldsymbol a$ and $\boldsymbol b$ are unequal.
It is concluded that when $D(\boldsymbol a,\boldsymbol b)=0$, for the position of zero entries of $ \boldsymbol a$, the corresponding entries of $ \boldsymbol b$ can be either $1$ or $-1$. Furthermore, this condition forces the corresponding nonzero entries of the two vectors to be equal. Therefore, this condition is true when all the entries are nonzero.
	\item It is obvious that the EHD is symmetric due to the symmetry of $d(\cdot,\cdot)$.
	\item The triangle inequality does not hold. A counter example is:

\begin{equation*}
\boldsymbol a=[1 1 1], \boldsymbol b=[0 1 0], \boldsymbol c=[-1 0 1] \hspace{0.5cm} \Rightarrow  \hspace{0.5cm}
D(\boldsymbol a,\boldsymbol c)=1, D(\boldsymbol a,\boldsymbol b)=0, D(\boldsymbol b,\boldsymbol c)=0,
\end{equation*} 
which yields to an unacceptable result $1\leq 0+0$.
In fact, this condition holds when the locations of zero entries of $\boldsymbol a$, $\boldsymbol b$ and $\boldsymbol c$ are similar or  all the entries are nonzero. Since EHD is part of the MEC function, the provided material in this section gives us an insight to understand the behaviour of MEC.

\end{enumerate}


\section{Proof of Theorem 1}
First, we discuss the fragment matrix model and then show in a lemma that changing the origin of each read does not affect the MEC function. Then a proof of Theorem 1 is given. 


\subsection*{Fragment matrix model}
As introduced in Methods Section, the fragment matrix model is given by 

\begin{equation}
\boldsymbol R=P_\Omega(\boldsymbol M)+\boldsymbol E,
\end{equation}
where $\boldsymbol{E}$ is the error matrix discussed before and $P_\Omega$ is defined in (2). The completed matrix $\boldsymbol M $ is expressed as
\begin{equation}
\boldsymbol M=\boldsymbol u^T \boldsymbol h_{ex}.
\end{equation}
Therefore the rank of matrix $\boldsymbol M$ is one.
Each entry of the $1\times N$ origin vector $\boldsymbol u$ shows the haplotype from which each read originates that can be  either $+1$ or $-1$ corresponding to the  paternal or maternal haplotype, respectively.


\subsection*{Independency of MEC from origin of read}

\noindent Lemma: Consider a given haplotype $\boldsymbol h_{t}$ and two fragment matrices $\boldsymbol R_a$ and $\boldsymbol R_b$ corresponding to two different origin vectors $\boldsymbol u_a$ and $\boldsymbol u_b$. We claim that if the error positions of the fragment matrices are the same, then both matrices are with equal MEC. This is presented in mathematical notation in (B.3).
\begin{equation}
 \forall  \boldsymbol h_t \quad \text{MEC}(\boldsymbol R_a,\boldsymbol h_t) = \text{MEC}(\boldsymbol R_b,\boldsymbol h_{t}),
\end{equation}
where
\begin{eqnarray}
\boldsymbol R_a= P_\Omega(\boldsymbol u_a^T \boldsymbol h)+\boldsymbol E_a,\\
\boldsymbol R_b= P_\Omega(\boldsymbol u_b^T \boldsymbol h)+\boldsymbol E_b,
\end{eqnarray}
in which $\boldsymbol E_a$ and $\boldsymbol  E_b$ are the error matrices whose error positions are identical. 

\quad

\noindent Proof. Since, each row of the fragment matrix  affects the MEC independently, it is enough to prove the lemma only for the $n^{th}$ arbitrary row. To do so, we should prove that
\begin{equation}
\text{min}\{D(\boldsymbol r_a,\boldsymbol h_t),D(\boldsymbol r_a,-\boldsymbol h_t)\}=\text{min}\{D(\boldsymbol r_b,\boldsymbol h_t),D(\boldsymbol r_b,-\boldsymbol h_t)\},
\end{equation}
in which $\boldsymbol r_a$ and  $\boldsymbol r_b$  are the $n^{th}$ rows of $\boldsymbol R_a$ and $\boldsymbol R_b$, respectively defined as
\begin{eqnarray}
\boldsymbol r_a= P_{\Omega_n}(\boldsymbol u_a(n) \boldsymbol h)+\boldsymbol e_a, \\
\boldsymbol r_b= P_{\Omega_n}(\boldsymbol u_b(n) \boldsymbol h)+\boldsymbol e_b,
\end{eqnarray}
where $\boldsymbol u_a(n)$ and $\boldsymbol u_b(n)$ show the $n^{th}$ entries of $\boldsymbol u_a$ and $\boldsymbol u_b$ and $\boldsymbol e_a$  and $\boldsymbol e_b$ are the $n^{th}$ rows of $\boldsymbol E_a$ and $\boldsymbol E_b$, respectively. Also, $P_{\Omega_n}(\cdot)$ is a sub-operator of $P_\Omega(\cdot)$  dedicated to the $n^{th}$  row of a given matrix.
Clearly, for $\boldsymbol u_a(n)= \boldsymbol u_b(n)$, we have $\boldsymbol r_a= \boldsymbol r_b$ and (B.6) is held.  Otherwise, for $\boldsymbol u_a(n) \neq \boldsymbol u_b(n)$, without loss of generality, we assume that $\boldsymbol u_a(n)=1$ and $ \boldsymbol u_b(n)=-1$. Then, (B.8) and (B.9) reduce to
\begin{eqnarray}
\boldsymbol r_a= P_{\Omega_n}(\boldsymbol h )+\boldsymbol e_a \\
\boldsymbol r_b= P_{\Omega_n}(-\boldsymbol h )+\boldsymbol e_b.
\end{eqnarray}

Considering that the  error positions of  $\boldsymbol r_a$ and $\boldsymbol r_b$ are identical and exploiting the model of (B.3), it can be shown that $\boldsymbol e_a=-\boldsymbol e_b$. Using this result in (B.10) and (B.11), we get $\boldsymbol r_a=-\boldsymbol r_b$.
Using the first property of MEC (as shown in section C),  we get
\begin{equation}
D(\boldsymbol r_a,-\boldsymbol h_t)=l_n -D(\boldsymbol r_a,\boldsymbol h_t)=l_n -D(\boldsymbol r_b,- \boldsymbol h_t)=D(\boldsymbol r_b,\boldsymbol h_t),
\end{equation}
where $l_n$ shows the number of nonzero entries of the $n^{th}$  row. By using (B.11) in the left side of (B.6), the lemma is proved as
\begin{equation}
\text{min}\{D(\boldsymbol r_a,\boldsymbol h_t),D(\boldsymbol r_a,-\boldsymbol h_t)\}=\text{min}\{D(\boldsymbol r_a,\boldsymbol h_t),l_n - D(\boldsymbol r_a,\boldsymbol h_t)\}=\text{min}\{D(\boldsymbol r_b,-\boldsymbol h_t),D(\boldsymbol r_b,\boldsymbol h_t)\}.
\end{equation}
This lemma which will be used in the next section shows that the MEC function is not sensitive to the changes of entries of $\boldsymbol u$ under the assumptions of the lemma. 


\subsection*{Proof of Theorem 1}
To prove Theorem 1, we propose a specific haplotype vector like $\boldsymbol h_d$ which leads to a lower MEC than the exact haplotype, meaning  that minimizing the MEC function does not necessarily  lead to  the exact haplotype.
 To do so, first we suppose that the antecedent of Theorem 1 is held for the $k^{th}$ column, $i.e.$, $E^{(k)}>c^{(k)}/2$ and $\boldsymbol h_d$ is constructed as
\begin{equation}
\boldsymbol h_d = [ \boldsymbol h_{ex}(1),\ldots,\boldsymbol h_{ex}(k-1), -\boldsymbol h_{ex}(k),\boldsymbol h_{ex}(k+1),\ldots,\boldsymbol h_{ex}(l)],
\end{equation}
in which  $\boldsymbol h_{d}(k)$ is equal to $-\boldsymbol h_{ex}(k)$.
To prove that  $\text{MEC}(\boldsymbol R,\boldsymbol h_d)< \text{MEC}(\boldsymbol R,\boldsymbol h_{ex})$,
  without loss of generality, based on provided lemma, we may consider $\boldsymbol u=[1,\ldots,1]$. In such case, there is no difference to count the mismatches for either the rows or columns of $\boldsymbol R$ due to the definition of MEC in (4). Therefore, we can write MEC as
\begin{equation}
\text{MEC}(\boldsymbol R,\boldsymbol h)= \text{MEC}(\boldsymbol R^{(\sim k)},\boldsymbol h^{(\sim k)})+\text{MEC}(\boldsymbol r^{(k)},\boldsymbol h(k)),
\end{equation}
in which $\boldsymbol r^{(k)}$ is the $k^{th}$ column of $\boldsymbol R$ and $\boldsymbol R^{(\sim k)}$ shows a matrix whose $k^{th}$ column  has been omitted. Furthermore, based on the properties of the MEC function, as shown in section C, it can be seen that
\begin{equation}
\text{MEC}(\boldsymbol r^{(k)},\boldsymbol h(k))=E^{(k)},
 \end{equation}
\begin{equation}
\text{MEC}(\boldsymbol r^{(k)},-\boldsymbol h(k))=c^{(k)}-E^{(k)}.
\end{equation}
Therefore, using (B.15) and (B.16) in (B.14) for $\boldsymbol h_d$  and $\boldsymbol h_{ex}$, we get
\begin{equation}
\text{MEC}(\boldsymbol R,\boldsymbol h_d)= \text{MEC}(\boldsymbol R^{(\sim k)},\boldsymbol h_{ex})+c^{(k)}-E^{(k)},
\end{equation}
\begin{equation}
\text{MEC}(\boldsymbol R,\boldsymbol h_{ex})= \text{MEC}(\boldsymbol R^{(\sim k)},\boldsymbol h_{ex})+E^{(k)}.
\end{equation}
On the other hand, the antecedent of Theorem 1 results in $c^{(k)}-E^{(k)}<E^{(k)}$. Thus, (B.17) and (B.18) accomplish the proof.


\section{Properties of MEC}
The MEC function is calculated for the fragment matrix $\boldsymbol R$ with the dimension of $N \times l$ and the haplotype $\boldsymbol h$ as: % First of all the MEC function is represented:

\begin{equation}
\text{MEC}: \{0,1,-1\}^{N \times l}\times \{1,-1\}^l \rightarrow \mathbb{R}^+\cup \{0\},  \text{MEC}(\boldsymbol R,\boldsymbol  h)= \sum_{i=1}^{N} \text{min}\{D(\boldsymbol r_i,\boldsymbol h),D(\boldsymbol r_i,-\boldsymbol h)\},
\end{equation}
where $D(\cdot,\cdot)$ is defined by (4) and (5) and  $\boldsymbol r_i$ shows the $i^{th}$ row of $\boldsymbol R$.
The following properties can be shown for the MEC function.

\begin{enumerate}
\item For  $\boldsymbol r_i$ with $l_i$ known nonzero entries, by supposing $D(\boldsymbol r_i,\boldsymbol h)=D_i$, we get
\begin{equation}
\begin{array}{l}	
D(\boldsymbol r_i,-\boldsymbol h) =l_i-D_i,\\
D(-\boldsymbol r_i,\boldsymbol h) =l_i-D_i,\\
D(-\boldsymbol r_i,-\boldsymbol h) =D_i.
\end{array}
\end{equation}

\item For every $\boldsymbol r_i$ and  $\boldsymbol h$, we have
\begin{equation}
D(\boldsymbol r_i,\boldsymbol h)= \left\{\begin{array}{l}
k, \text{ if the $i^{th}$ read came from paternal haplotype, }\\
l_i-k, \text{ if the $i^{th}$ read came from maternal haplotype, } \end{array}\right.
\end{equation}
where $k \in N $. For the exact haplotype $\boldsymbol h_{ex}$, $k$ is equal to  the number of error entries  of $\boldsymbol r_i$ denoted by $e_i$. Then, the MEC for the exact haplotype is


\begin{equation}
\text{MEC}(\boldsymbol R,\boldsymbol h_{ex})=\sum_{i=1}^{N} \min\{e_i,l_i-e_i\}=E, %\sum_{i=1}^{N} \min{e_i}=E
\end{equation}
in which $E$ is the total number of error in the fragment matrix. 
 For the error-free fragment matrix and the paternal exact haplotype $\boldsymbol h_{ex}$, (C.4) reduces to  $\text{MEC}(\boldsymbol R,\boldsymbol h_{ex})=0$.

\end{enumerate}


\section{Extension to polyploid genomes}


Some animals and plants are polyploids. They contain more than two copies of each chromosome. In such case, our modeling presented in (3) and (B.2) may be generalized to %(E.1).
\begin{equation}
\boldsymbol M=\boldsymbol U^T \boldsymbol H_{ex},
\end{equation}
in which $\boldsymbol H_{ex}$ contains $P$ haplotypes and  $\boldsymbol U$ shows the haplotypic origin of each read. % $P$ the ploidy level respectively
The definition of MEC for fragment matrix $\boldsymbol R$ and candidate haplotype $\boldsymbol  H_c$ can be generalized to
\begin{equation}
\text{MEC}(\boldsymbol R,\boldsymbol  H_c)= \sum_{i=1}^{N} \min_{p} D(\boldsymbol r_i,\boldsymbol H_{c}\{p\}),
\end{equation}
in which $\boldsymbol H_{c}\{p\}$ is the $p^{th}$ haplotype (i.e. $p^{th}$ row of  $\boldsymbol H_{c}$).

Here, we consider Theorem 1 (presented in the Methods section) for the polyploid case to show that MEC failure can happen in a specific polyploid case as well. Suppose that the number of reads originating from the $p^{th}$ haplotype covering the $t^{th}$ SNP is $c^{(t)}\{p\}$ and the number of erroneous entries in the $t^{th}$ SNP is $E^{(t)}\{p\}>c^{(t)}\{p\}/2$.


We define a haplotype matrix $\boldsymbol H_d$ and then show that its MEC is lower than that of the exact haplotype $\boldsymbol H_{ex}$.  These two matrices are the same except the $(p,t)^{th}$ element is such that  $\boldsymbol H_{d}(p,t)=-\boldsymbol H_{ex}(p,t)$. In a simplified case, suppose that $P$ haplotypes are separated enough such that the change in one element does not affect the estimation of haplotypic origin of the  reads (the value of $\text{argmin}_{p} D(\boldsymbol r_i,\boldsymbol H_{c}\{p\})$. Thus, due to the definition of MEC in (E.2), we can write

\begin{equation}
\text{MEC}(\boldsymbol R,\boldsymbol  H_d) =\text{MEC}(\boldsymbol R\{\sim p\},\boldsymbol  H_{d}\{\sim p\})+\sum_{i} D(\boldsymbol r_i,\boldsymbol  H_{d}\{p\}),
\end{equation}
in which $\boldsymbol R\{\sim p\}$ is the submatrix of $\boldsymbol R$ restricted to those rows originating from all $P$ haplotypes except $p^{th}$. Last term is a summation over those rows originating from $p^{th}$ haplotype. Due to the definition of $\boldsymbol  H_d$ and $\boldsymbol  H_{ex}$, we have 
\begin{equation}
\text{MEC}(\boldsymbol R\{\sim p\},\boldsymbol  H_{d}\{\sim p\})=\text{MEC}(\boldsymbol R\{\sim p\},\boldsymbol  H_{ex}\{\sim p\}).
\end{equation}

Due to the assumption on erroneous entries, we have $\sum_{i} D(\boldsymbol r_i,\boldsymbol  H_{d}\{p\}) < \sum_{i} D(\boldsymbol r_i,\boldsymbol  H_{ex}\{p\})$ which results in 

\begin{equation}
\text{MEC}(\boldsymbol R,\boldsymbol  H_{d}) < \text{MEC}(\boldsymbol R,\boldsymbol  H_{ex}).
\end{equation}
This shows that optimizing the MEC function does not guarantee reaching the exact (true) haplotypes.


\end{document}
